# Supplementary material for: Prognostic Value of Neutrophil, Monocyte, Lymphocyte, and Platelet/High-Density Lipoprotein Ratios in Ischemic Heart Disease: An NHANES Analysis
Source: Medicina (Kaunas). 2024 Dec 19;60(12):2084. doi: 10.3390/medicina60122084 (PMC11678046; doi:10.3390/medicina60122084)
Supplement: Supplementary file 1 [file medicina-60-02084-s001.zip]

Archive with 1 entries (1 files):
- medicina-3327829-supplementary.pdf
